# Supplementary material for: Quantitative phenotypic screens of Aspergillus niger mutants in solid and liquid culture
Source: STAR Protoc. 2022 Nov 24;3(4):101883. doi: 10.1016/j.xpro.2022.101883 (PMC9706620; doi:10.1016/j.xpro.2022.101883)
Supplement: Data S1. MPD plugin, related to section "quantification and statistical analysis," step 2 [file mmc1.zip]

Archive with 5 entries (5 files):
- MPD_Quantification/combineResults.class
- MPD_Quantification/MPD_Quantification.class
- MPD_Quantification/processImage.class
- MPD_Quantification/processResults.class
- MPD_Quantification/UserInterface.class
